# Supplementary material for: The landscape of hereditary haemochromatosis risk and diagnosis across the British Isles and Ireland
Source: Nat Commun. 2026 Feb 3;17:716. doi: 10.1038/s41467-025-65511-7 (PMC12868708; doi:10.1038/s41467-025-65511-7)
Supplement: Supplementary file 2 — Supplementary Data 1 [file 41467_2025_65511_MOESM2_ESM.xlsx]

## Sheet: Sheet1
DNA	protein	MAC	Alleles	MAF	GRCh38 Location	VariationID	AlleleID	dbSNP ID	Molecular consequence	Classification
c.166C>T	p.Gln56Ter	1	980986	1.01938e-06	26090930	3384778	3543924	.	nonsense variant	Pathogenic
c.187C>G	p.His63Asp	142805	980618	0.145628	26090951	10	15049	rs1799945	missense variant	Pathogenic/Likely pathogenic/Pathogenic, low penetrance; other
c.211C>T	p.Arg71Ter	7	980990	7.13565e-06	26090975	1073981	1060651	rs759524388	nonsense variant	Pathogenic
c.279del	p.Trp94fs	50	981042	5.09662e-05	26091041	1454985	1441471	rs773296212	frameshift variant	Pathogenic
c.407G>A	p.Trp136Ter	0	N/A	0	26091380	2016731	2072091	.	nonsense variant	Pathogenic
c.414C>G	p.Tyr138Ter	1	981046	1.01932e-06	26091387	1458886	1491233	rs780563614	nonsense variant	Pathogenic
c.480del	p.Arg161fs	21	980952	2.14078e-05	26091451	1072713	1060652	rs777018511	frameshift variant	Pathogenic
c.502G>T	p.Glu168Ter	0	N/A	0	26091475	88946	94503	rs146519482	nonsense variant	Pathogenic
c.546C>A	p.Tyr182Ter	2	980906	2.03893e-06	26091519	2803829	2963653	.	nonsense variant	Pathogenic
c.546_547del	p.Leu183fs	0	N/A	0	26091519 - 26091520	407079	395689	rs765804978	frameshift variant	Pathogenic/Likely pathogenic
c.548T>C	p.Leu183Pro	21	980934	2.14082e-05	26091521	2152189	1892263	.	missense variant	Pathogenic
c.568C>T	p.Gln190Ter	2	980898	2.03895e-06	26091541	3017513	3175180	.	nonsense variant	Pathogenic
c.610C>T	p.Gln204Ter	1	980594	1.01979e-06	26091583	2962260	3126972	.	nonsense variant	Pathogenic
c.616+1G>T	.	31	980702	3.161e-05	26091590	2054741	2108742	.	splice donor variant	Pathogenic
c.626del	p.Leu209fs	0	N/A	0	26092692	1456030	1380288	rs1762806344	frameshift variant	Pathogenic
c.663del	p.Thr222fs	0	N/A	0	26092730	2710835	2867976	.	frameshift variant	Pathogenic
c.712A>T	p.Lys238Ter	0	N/A	0	26092780	2837089	2999468	.	nonsense variant	Pathogenic
c.720_726dup	p.Lys243delinsGluGlyTer	0	N/A	0	26092786 - 26092787	2770771	2923745	.	nonsense variant	Pathogenic
c.760A>T	p.Lys254Ter	0	N/A	0	26092828	2126877	2178190	.	nonsense variant	Pathogenic
c.762del	p.Asp255fs	0	N/A	0	26092828	530393	521830	rs1554154042	frameshift variant	Pathogenic
c.832C>T	p.Gln278Ter	0	N/A	0	26092900	2199175	1927443	.	nonsense variant	Pathogenic
c.840T>A	p.Tyr280Ter	0	N/A	0	26092908	2751130	2913168	.	nonsense variant	Pathogenic
c.845G>A	p.Cys282Tyr	71949	980944	0.0733467	26092913	9	15048	rs1800562	missense variant	Pathogenic/Pathogenic, low penetrance; other; risk factor
c.848A>C	p.Gln283Pro	4	981004	4.07746e-06	26092916	19	15058	rs111033563	missense variant	Pathogenic/Likely pathogenic
c.892G>T	p.Glu298Ter	0	N/A	0	26092960	407073	395090	rs749553271	nonsense variant	Pathogenic/Likely pathogenic
c.1006+1G>A	.	8	981038	8.15463e-06	26093233	1065637	1053984	rs573745685	splice donor variant	Pathogenic/Likely pathogenic
c.1022_1034del	p.His341fs	52	981096	5.30019e-05	26094199 - 26094211	1071037	1060653	rs1199530060	frameshift variant	Pathogenic
Sum excluding H63D, C282Y		201	981096	0.000204873
