# Supplementary material for: The landscape of hereditary haemochromatosis risk and diagnosis across the British Isles and Ireland
Source: Nat Commun. 2026 Feb 3;17:716. doi: 10.1038/s41467-025-65511-7 (PMC12868708; doi:10.1038/s41467-025-65511-7)
Supplement: Supplementary file 3 — Supplementary Data 2 [file 41467_2025_65511_MOESM3_ESM.xlsx]

## Sheet: Sheet1
Gene	DNA	Protein	Variant ID	MAC	Alleles	MAF	MAFmax	MAFmax group	MAF ratio	Transcript	Phenotype	Classification
HAMP	c.-25G>A	.	chr19-35282553-G-A							NM_021175.4(HAMP)	Hemochromatosis type 2B|Hereditary hemochromatosis	P
HAMP	c.223C>T	p.Arg75Ter	chr19-35285010-C-T	17	981076	1.73279e-05	6.51296e-05	NFE	3.75865	NM_021175.4(HAMP)	Hereditary hemochromatosis|Hemochromatosis type 2B	LP
HJV	c.1097T>A	p.Leu366Ter	chr1-146018261-A-T							NM_213653.4(HJV)	not provided|Hemochromatosis type 2A	P
HJV	c.1006G>T	p.Gly336Ter	chr1-146018352-C-A	1	981050	1.01932e-06	5.16849e-05	SA	50.7055	NM_213653.4(HJV)	Hemochromatosis type 2A|not provided	P
HJV	c.976C>T	p.Arg326Ter	chr1-146018382-G-A	58	981072	5.9119e-05	6.32024e-05	NFE	1.06907	NM_213653.4(HJV)	Hemochromatosis type 2A|not provided	P
HJV	c.960dup	p.Cys321fs	chr1-146018397-A-AC	1	981044	1.01932e-06	6.51211e-05	other	63.8867	NM_213653.4(HJV)	not provided|Hemochromatosis type 2A	P
HJV	c.959G>T	p.Gly320Val	chr1-146018399-C-A	551	981030	0.000561655	0.000599358	NFE	1.06713	NM_213653.4(HJV)	Hemochromatosis type 2A|Hemochromatosis type 1|Juvenile hemochromatosis|not provided	P
HJV	c.842T>C	p.Ile281Thr	chr1-146018516-A-G	15	981058	1.52896e-05	5.16849e-05	SA	3.38039	NM_213653.4(HJV)	Hemochromatosis type 2A|not provided	P
HJV	c.657+2T>A	.	chr1-146019173-A-T							NM_213653.4(HJV)	Hemochromatosis type 2A	LP
HJV	c.572G>C	p.Trp191Ser	chr1-146019260-C-G							NM_213653.4(HJV)	Hemochromatosis type 2A	LP
HJV	c.445del	p.Asp149fs	chr1-146019386-TC-T	1	981074	1.01929e-06	1.08969e-06	NFE	1.06907	NM_213653.4(HJV)	Hemochromatosis type 2A|not provided	P/LP
HJV	c.399del	p.Ala134fs	chr1-146019432-CG-C	2	981040	2.03865e-06	0.00010337	SA	50.705	NM_213653.4(HJV)	not provided|Hemochromatosis type 2A	P/LP
HJV	c.302T>C	p.Leu101Pro	chr1-146019530-A-G	55	981010	5.60647e-05	5.88475e-05	NFE *2nd	1.04964	NM_213653.4(HJV)	Hemochromatosis type 2A|not provided|HJV-related disorder	P
HJV	c.238T>C	p.Cys80Arg	chr1-146019594-A-G	54	981072	5.50418e-05	5.66644e-05	NFE *2nd	1.02948	NM_213653.4(HJV)	Hemochromatosis type 2A|not provided	P
HJV	c.220del	p.Val74fs	chr1-146019611-AC-A	2	981046	2.03864e-06	2.17946e-06	NFE	1.06908	NM_213653.4(HJV)	not provided|Hemochromatosis type 2A	P
HJV	c.187C>T	p.Arg63Ter	chr1-146019645-G-A							NM_213653.4(HJV)	Hemochromatosis type 2A	P/LP
HJV	c.160A>T	p.Arg54Ter	chr1-146019672-T-A	1	980724	1.01965e-06	5.41888e-05	Afr	53.1443	NM_213653.4(HJV)	Hemochromatosis type 2A|not provided	P
HJV	c.127_146del	p.Asn43fs	chr1-146019685-GGACGATACGTACTCAGCATT-G							NM_213653.4(HJV)	Hemochromatosis type 2A	P
HJV	c.59dup	p.Ser21fs	chr1-146020172-T-TA	2	981000	2.03874e-06	5.16849e-05	SA *2nd	25.3515	NM_213653.4(HJV)	not provided|Hemochromatosis type 2A	P
HJV	c.3G>C	p.Met1Ile	chr1-146020229-C-G							NM_213653.4(HJV)	Hemochromatosis type 2A	LP
SLC40A1	c.1469G>A	p.Gly490Asp	chr2-189562125-C-T							NM_014585.6(SLC40A1)	Hemochromatosis type 4|SLC40A1-related disorder	P
SLC40A1	c.1468G>A	p.Gly490Ser	chr2-189562126-C-T							NM_014585.6(SLC40A1)	Hemochromatosis type 4	LP
SLC40A1	c.1263_1264insGTGAGATTGACAAGAACAGTTTGACAGTCAGAAGGTGCCACAAATCCTGCATTCAAGGAGAGTCAATTACACCTACC	p.Lys422delinsValArgLeuThrArgThrValTer	chr2-189563722-T-TGGTAGGTGTAATTGACTCTCCTTGAATGCAGGATTTGTGGCACCTTCTGACTGTCAAACTGTTCTTGTCAATCTCAC							NM_014585.6(SLC40A1)	Hemochromatosis type 4	LP
SLC40A1	c.1250_1251insGACAAGAACAGTTTGACAGTCAGAAGGTGCCACAAATCCTGCATTCAAGGAGAGTC	p.Ser417_Ile418insThrArgThrValTer	chr2-189563735-T-TGACTCTCCTTGAATGCAGGATTTGTGGCACCTTCTGACTGTCAAACTGTTCTTGTC							NM_014585.6(SLC40A1)	Hemochromatosis type 4	LP
SLC40A1	c.977G>T	p.Cys326Phe	chr2-189564009-C-A							NM_014585.6(SLC40A1)	Hemochromatosis type 4	LP
SLC40A1	c.977G>A	p.Cys326Tyr	chr2-189564009-C-T							NM_014585.6(SLC40A1)	Hemochromatosis type 4	P
SLC40A1	c.800G>A	p.Gly267Asp	chr2-189564186-C-T	13	981058	1.3251e-05	0.000445434	EA	33.6151	NM_014585.6(SLC40A1)	Hemochromatosis type 4	P
SLC40A1	c.698T>C	p.Leu233Pro	chr2-189565416-A-G							NM_014585.6(SLC40A1)	Hemochromatosis type 4	LP
SLC40A1	c.626C>T	p.Ser209Leu	chr2-189565488-G-A	74	981070	7.54278e-05	0.00267261	EA	35.4326	NM_014585.6(SLC40A1)	Hemochromatosis type 4|not provided	P/LP
SLC40A1	c.610G>A	p.Gly204Ser	chr2-189565504-C-T	5	981076	5.09645e-06	5.41829e-05	Afr	10.6315	NM_014585.6(SLC40A1)	not provided|Hemochromatosis type 4	P/LP
SLC40A1	c.554A>C	p.Asn185Thr	chr2-189565560-T-G							NM_014585.6(SLC40A1)	Hemochromatosis type 4	LP
SLC40A1	c.533G>A	p.Arg178Gln	chr2-189565581-C-T							NM_014585.6(SLC40A1)	Hemochromatosis type 4	P/LP
SLC40A1	c.524C>A	p.Ala175Asp	chr2-189565590-G-T							NM_014585.6(SLC40A1)	Hemochromatosis type 4	LP
SLC40A1	c.476TTG[3]	p.Val162del	chr2-189571741-GCAA-G	1	980940	1.01943e-06	1.08984e-06	NFE	1.06907	NM_014585.6(SLC40A1)	Hemochromatosis type 4|SLC40A1-related disorder	P/LP
SLC40A1	c.474G>T	p.Trp158Cys	chr2-189571755-C-A							NM_014585.6(SLC40A1)	Hemochromatosis type 4	P
SLC40A1	c.470A>G	p.Asp157Gly	chr2-189571759-T-C							NM_014585.6(SLC40A1)	Hemochromatosis type 4	LP
SLC40A1	c.430A>T	p.Asn144Tyr	chr2-189571799-T-A							NM_014585.6(SLC40A1)	Hemochromatosis type 4	P
SLC40A1	c.430A>G	p.Asn144Asp	chr2-189571799-T-C							NM_014585.6(SLC40A1)	Hemochromatosis type 4	P/LP
SLC40A1	c.263G>C	p.Arg88Thr	chr2-189575169-C-G							NM_014585.6(SLC40A1)	not provided|Hemochromatosis type 4	P/LP
SLC40A1	c.262A>G	p.Arg88Gly	chr2-189575170-T-C	1	981050	1.01932e-06	1.08972e-06	NFE	1.06907	NM_014585.6(SLC40A1)	not provided|Hemochromatosis type 4	LP
SLC40A1	c.238G>A	p.Gly80Ser	chr2-189575194-C-T	2	981074	2.03858e-06	2.17939e-06	NFE	1.06907	NM_014585.6(SLC40A1)	Hemochromatosis type 4	P/LP
SLC40A1	c.212C>T	p.Ser71Phe	chr2-189575220-G-A							NM_014585.6(SLC40A1)	Hemochromatosis type 4	LP
TFR2	c.1606-2A>G	.	chr7-100627822-T-C	113	981076	0.00011518	0.000123136	NFE	1.06907	NM_003227.4(TFR2)	Hereditary hemochromatosis|Hemochromatosis type 3	P
TFR2	c.2374G>A	p.Gly792Arg	chr7-100620889-C-T	106	981082	0.000108044	0.000111148	NFE *2nd	1.02873	NM_003227.4(TFR2)	Hemochromatosis type 3|not provided|Hereditary hemochromatosis	LP
TFR2	c.2318_2324delinsTGGAAACG	p.Arg773fs	chr7-100620939-TGACGCC-CGTTTCCA							NM_003227.4(TFR2)	Hemochromatosis type 3	LP
TFR2	c.2281dup	p.Ala761fs	chr7-100620981-G-GC							NM_003227.4(TFR2)	Hereditary hemochromatosis	P
TFR2	c.2236dup	p.Asp746fs	chr7-100621026-T-TC							NM_003227.4(TFR2)	Hereditary hemochromatosis|Hemochromatosis type 3	P/LP
TFR2	c.2025C>G	p.Tyr675Ter	chr7-100626874-G-C	73	981064	7.4409e-05	7.95488e-05	NFE	1.06907	NM_003227.4(TFR2)	Hereditary hemochromatosis|Hemochromatosis type 3	P/LP
TFR2	c.2227del	p.Ala743fs	chr7-100621035-GC-G							NM_003227.4(TFR2)	Hemochromatosis type 3	LP
TFR2	c.2183dup	p.Phe729fs	chr7-100621079-C-CG							NM_003227.4(TFR2)	Hereditary hemochromatosis|Hemochromatosis type 3	P/LP
TFR2	c.2168C>A	p.Ser723Ter	chr7-100621095-G-T							NM_003227.4(TFR2)	Hemochromatosis type 3	LP
TFR2	c.2162del	p.Tyr721fs	chr7-100621100-GT-G							NM_003227.4(TFR2)	Hereditary hemochromatosis	LP
TFR2	c.2136+2T>A	.	chr7-100626761-A-T							NM_003227.4(TFR2)	Hemochromatosis type 3	LP
TFR2	c.2136+1G>C	.	chr7-100626762-C-G							NM_003227.4(TFR2)	Hereditary hemochromatosis	P
TFR2	c.2136+1G>A	.	chr7-100626762-C-T							NM_003227.4(TFR2)	Hereditary hemochromatosis|Hemochromatosis type 3	P/LP
TFR2	c.2128_2132del	p.Ile710fs	chr7-100626766-CATTAT-C							NM_003227.4(TFR2)	Hereditary hemochromatosis|Hemochromatosis type 3	P/LP
TFR2	c.2343G>A	p.Trp781Ter	chr7-100620920-C-T	42	981090	4.28095e-05	4.57665e-05	NFE	1.06907	NM_003227.4(TFR2)	Hereditary hemochromatosis|Hemochromatosis type 3	P/LP
TFR2	c.2096_2100del	p.Asp699fs	chr7-100626798-GCTCGT-G							NM_003227.4(TFR2)	Hereditary hemochromatosis	P
TFR2	c.2227_2228del	p.Ala743fs	chr7-100621034-GGC-G	26	981076	2.65015e-05	2.83321e-05	NFE	1.06907	NM_003227.4(TFR2)	Hereditary hemochromatosis|Hemochromatosis type 3	P/LP
TFR2	c.1870C>T	p.Gln624Ter	chr7-100627389-G-A	25	981080	2.54821e-05	2.61526e-05	NFE *2nd	1.02631	NM_003227.4(TFR2)	Hereditary hemochromatosis|Hemochromatosis type 3	P
TFR2	c.2089_2095dup	p.Asp699fs	chr7-100626803-T-TCTCTCTC							NM_003227.4(TFR2)	Hereditary hemochromatosis	P
TFR2	c.2092A>T	p.Arg698Ter	chr7-100626807-T-A							NM_003227.4(TFR2)	Hereditary hemochromatosis	P
TFR2	c.862C>T	p.Gln288Ter	chr7-100632186-G-A	24	980852	2.44685e-05	2.61586e-05	NFE	1.06907	NM_003227.4(TFR2)	Hereditary hemochromatosis|Hemochromatosis type 3	P/LP
TFR2	c.2079C>G	p.Tyr693Ter	chr7-100626820-G-C							NM_003227.4(TFR2)	Hereditary hemochromatosis	P
TFR2	c.2056G>T	p.Glu686Ter	chr7-100626843-C-A							NM_003227.4(TFR2)	Hemochromatosis type 3	LP
TFR2	c.2038dup	p.Asp680fs	chr7-100626860-T-TC							NM_003227.4(TFR2)	Hereditary hemochromatosis|Hemochromatosis type 3	P/LP
TFR2	c.2038G>T	p.Asp680Tyr	chr7-100626861-C-A							NM_003227.4(TFR2)	Hemochromatosis type 3	LP
TFR2	c.17del	p.Gly6fs	chr7-100641492-AC-A	22	980960	2.2427e-05	2.39762e-05	NFE	1.06908	NM_003227.4(TFR2)	Hereditary hemochromatosis	P
TFR2	c.1849GCCGTGGCCCAG[1]	p.617AVAQ[1]	chr7-100627386-GCTGGGCCACGGC-G	9	981082	9.17355e-06	5.41771e-05	Afr *2nd	5.90579	NM_003227.4(TFR2)	Hemochromatosis type 3|Hereditary hemochromatosis	P
TFR2	c.2018G>A	p.Trp673Ter	chr7-100626881-C-T							NM_003227.4(TFR2)	Hereditary hemochromatosis	P
TFR2	c.1996-2A>C	.	chr7-100626905-T-G							NM_003227.4(TFR2)	Hemochromatosis type 3	LP
TFR2	c.1995+2T>A	.	chr7-100627262-A-T							NM_003227.4(TFR2)	Hemochromatosis type 3	LP
TFR2	c.1995+1G>T	.	chr7-100627263-C-A							NM_003227.4(TFR2)	Hemochromatosis type 3	LP
TFR2	c.1942del	p.Asp648fs	chr7-100627316-TC-T							NM_003227.4(TFR2)	Hereditary hemochromatosis	P
TFR2	c.1938C>G	p.Tyr646Ter	chr7-100627321-G-C							NM_003227.4(TFR2)	Hereditary hemochromatosis	P
TFR2	c.1938C>A	p.Tyr646Ter	chr7-100627321-G-T							NM_003227.4(TFR2)	Hereditary hemochromatosis	P
TFR2	c.1921del	p.Leu641fs	chr7-100627337-AG-A							NM_003227.4(TFR2)	Hemochromatosis type 3	LP
TFR2	c.2033G>C	p.Arg678Pro	chr7-100626866-C-G	8	981062	8.15443e-06	8.71769e-06	NFE	1.06907	NM_003227.4(TFR2)	Hereditary hemochromatosis|Hemochromatosis type 3	LP
TFR2	c.523_524del	p.Leu175fs	chr7-100633505-CAG-C	8	980880	8.15594e-06	8.71921e-06	NFE	1.06906	NM_003227.4(TFR2)	Hereditary hemochromatosis|Hemochromatosis type 3	P/LP
TFR2	c.1841dup	p.Leu615fs	chr7-100627417-G-GC							NM_003227.4(TFR2)	Hereditary hemochromatosis	P
TFR2	c.1811dup	p.Tyr604Ter	chr7-100627447-A-AT							NM_003227.4(TFR2)	Hereditary hemochromatosis|Hemochromatosis type 3	P/LP
TFR2	c.1768-1G>A	.	chr7-100627492-C-T	7	981096	7.13488e-06	7.6277e-06	NFE	1.06907	NM_003227.4(TFR2)	Hemochromatosis type 3	P
TFR2	c.1793dup	p.His598fs	chr7-100627465-G-GT							NM_003227.4(TFR2)	Hemochromatosis type 3	LP
TFR2	c.1474-1G>A	.	chr7-100628137-C-T	7	981062	7.13512e-06	7.62796e-06	NFE	1.06907	NM_003227.4(TFR2)	Hereditary hemochromatosis|Hemochromatosis type 3	LP
TFR2	c.1186C>T	p.Arg396Ter	chr7-100630973-G-A	7	981070	7.13507e-06	7.62788e-06	NFE	1.06907	NM_003227.4(TFR2)	Hemochromatosis type 3|Hereditary hemochromatosis	P
TFR2	c.1746del	p.Val583fs	chr7-100627597-CG-C							NM_003227.4(TFR2)	Hereditary hemochromatosis	P
TFR2	c.1682+1G>T	.	chr7-100627743-C-A							NM_003227.4(TFR2)	Hemochromatosis type 3	LP
TFR2	c.1638_1639del	p.Leu546_Tyr547insTer	chr7-100627786-TAG-T							NM_003227.4(TFR2)	Hereditary hemochromatosis	P
TFR2	c.966+1G>C	.	chr7-100632081-C-G	7	980978	7.13574e-06	6.51296e-05	NFE	9.12724	NM_003227.4(TFR2)	Hereditary hemochromatosis	LP
TFR2	c.2095_2096del	p.Asp699fs	chr7-100626802-GTC-G	6	981024	6.11606e-06	6.53853e-06	NFE	1.06908	NM_003227.4(TFR2)	Hereditary hemochromatosis|Hemochromatosis type 3	P/LP
TFR2	c.313C>T	p.Arg105Ter	chr7-100640846-G-A	5	981092	5.09636e-06	5.44838e-06	NFE	1.06907	NM_003227.4(TFR2)	Hemochromatosis type 3|Hereditary hemochromatosis	P/LP
TFR2	c.1538-1G>A	.	chr7-100627975-C-T							NM_003227.4(TFR2)	Hereditary hemochromatosis	LP
TFR2	c.1390+2dup	.	chr7-100629250-T-TA	4	981086	4.07711e-06	4.35873e-06	NFE	1.06907	NM_003227.4(TFR2)	Hemochromatosis type 3	LP
TFR2	c.1473+1G>A	.	chr7-100628223-C-T							NM_003227.4(TFR2)	Hereditary hemochromatosis	LP
TFR2	c.1767+1G>T	.	chr7-100627576-C-A	3	981092	3.05782e-06	0.000222717	EA	72.8353	NM_003227.4(TFR2)	Hereditary hemochromatosis|Hemochromatosis type 3	LP
TFR2	c.1467_1468delinsAT	p.Trp489_Leu490delinsTer	chr7-100628229-GC-AT							NM_003227.4(TFR2)	Hereditary hemochromatosis	P
TFR2	c.1467G>A	p.Trp489Ter	chr7-100628230-C-T							NM_003227.4(TFR2)	Hemochromatosis type 3|Hereditary hemochromatosis	P/LP
TFR2	c.1398del	p.Arg468fs	chr7-100628298-GC-G							NM_003227.4(TFR2)	Hereditary hemochromatosis|Hemochromatosis type 3	P/LP
TFR2	c.1391-1G>A	.	chr7-100628307-C-T							NM_003227.4(TFR2)	Hereditary hemochromatosis	LP
TFR2	c.1606-8A>G	.	chr7-100627828-T-C	3	981076	3.05787e-06	3.26908e-06	NFE	1.06907	NM_003227.4(TFR2)	Hemochromatosis type 3	LP
TFR2	c.1362_1363insT	p.Arg455fs	chr7-100629280-G-GA							NM_003227.4(TFR2)	Hereditary hemochromatosis	P
TFR2	c.1308G>A	p.Trp436Ter	chr7-100629335-C-T							NM_003227.4(TFR2)	Hemochromatosis type 3	LP
TFR2	c.1288G>C	p.Gly430Arg	chr7-100629355-C-G							NM_003227.4(TFR2)	Hereditary hemochromatosis	P
TFR2	c.1286dup	p.Gly430fs	chr7-100629356-G-GA							NM_003227.4(TFR2)	Hereditary hemochromatosis	P
TFR2	c.1271-1G>A	.	chr7-100629373-C-T							NM_003227.4(TFR2)	Hemochromatosis type 3	LP
TFR2	c.1270+1G>C	.	chr7-100630888-C-G							NM_003227.4(TFR2)	Hereditary hemochromatosis	LP
TFR2	c.2101C>T	p.Arg701Ter	chr7-100626798-G-A	2	981012	2.03871e-06	2.17953e-06	NFE	1.06907	NM_003227.4(TFR2)	Hemochromatosis type 1|Hereditary hemochromatosis|Hemochromatosis type 3	P/LP
TFR2	c.2093_2096del	p.Arg698fs	chr7-100626802-GTCTC-G	2	981024	2.03869e-06	5.41771e-05	Afr	26.5745	NM_003227.4(TFR2)	Hemochromatosis type 3	P
TFR2	c.1179del	p.Pro395fs	chr7-100630979-CG-C							NM_003227.4(TFR2)	Hereditary hemochromatosis	P
TFR2	c.1163del	p.Pro388fs	chr7-100630995-AG-A							NM_003227.4(TFR2)	Hereditary hemochromatosis	P
TFR2	c.1232ACA[1]	p.Asn412del	chr7-100630921-ATGT-A	2	981052	2.03863e-06	5.16849e-05	SA	25.3528	NM_003227.4(TFR2)	Hemochromatosis type 3	LP
TFR2	c.1115_1116del	p.Lys372fs	chr7-100631042-CTT-C							NM_003227.4(TFR2)	Hereditary hemochromatosis	P
TFR2	c.1106+2T>G	.	chr7-100631804-A-C							NM_003227.4(TFR2)	Hereditary hemochromatosis	LP
TFR2	c.1071_1075del	p.Gln357fs	chr7-100631836-ATGGGC-A							NM_003227.4(TFR2)	Hereditary hemochromatosis|Hemochromatosis type 3	P/LP
TFR2	c.1069C>T	p.Gln357Ter	chr7-100631843-G-A							NM_003227.4(TFR2)	Hemochromatosis type 3	LP
TFR2	c.1046C>G	p.Ser349Ter	chr7-100631866-G-C							NM_003227.4(TFR2)	Hemochromatosis type 3	LP
TFR2	c.990del	p.Tyr331fs	chr7-100631921-AG-A							NM_003227.4(TFR2)	Hereditary hemochromatosis	P
TFR2	c.966+2_966+3del	.	chr7-100632078-TCA-T							NM_003227.4(TFR2)	Hereditary hemochromatosis	LP
TFR2	c.474-1G>A	.	chr7-100633557-C-T	2	981048	2.03864e-06	2.17945e-06	NFE	1.06907	NM_003227.4(TFR2)	Hereditary hemochromatosis	LP
TFR2	c.960T>G	p.Tyr320Ter	chr7-100632088-A-C							NM_003227.4(TFR2)	Hereditary hemochromatosis	P
TFR2	c.880G>T	p.Gly294Ter	chr7-100632168-C-A							NM_003227.4(TFR2)	Hemochromatosis type 3	LP
TFR2	c.867del	p.Phe290fs	chr7-100632180-AG-A							NM_003227.4(TFR2)	Hereditary hemochromatosis	P
TFR2	c.405_406del	p.Tyr136fs	chr7-100640752-TAG-T	2	981092	2.03854e-06	2.17935e-06	NFE	1.06907	NM_003227.4(TFR2)	Hereditary hemochromatosis|Hemochromatosis type 3	P/LP
TFR2	c.2084C>A	p.Ser695Ter	chr7-100626815-G-T	1	981032	1.01933e-06	1.08975e-06	NFE	1.06908	NM_003227.4(TFR2)	Hereditary hemochromatosis	P
TFR2	c.849+1G>T	.	chr7-100633000-C-A							NM_003227.4(TFR2)	Hereditary hemochromatosis	LP
TFR2	c.829dup	p.Val277fs	chr7-100633020-A-AC							NM_003227.4(TFR2)	Hereditary hemochromatosis	P
TFR2	c.754_763delinsGCGTAC	p.Arg252fs	chr7-100633087-CTTCGGGCCG-GTACGC							NM_003227.4(TFR2)	Hemochromatosis type 3	LP
TFR2	c.753_756del	p.Arg252fs	chr7-100633093-GCCGC-G							NM_003227.4(TFR2)	Hereditary hemochromatosis	P
TFR2	c.750del	p.His249_Tyr250insTer	chr7-100633099-CG-C							NM_003227.4(TFR2)	Hereditary hemochromatosis	P
TFR2	c.745del	p.His249fs	chr7-100633104-TG-T							NM_003227.4(TFR2)	Hereditary hemochromatosis	P
TFR2	c.741C>G	p.Tyr247Ter	chr7-100633109-G-C							NM_003227.4(TFR2)	Hemochromatosis type 3	LP
TFR2	c.727G>T	p.Gly243Ter	chr7-100633123-C-A							NM_003227.4(TFR2)	Hemochromatosis type 3	LP
TFR2	c.1812T>G	p.Tyr604Ter	chr7-100627447-A-C	1	981046	1.01932e-06	1.08973e-06	NFE	1.06907	NM_003227.4(TFR2)	Hereditary hemochromatosis	P
TFR2	c.689_690del	p.Asp230fs	chr7-100633264-CGT-C							NM_003227.4(TFR2)	Hereditary hemochromatosis	P
TFR2	c.661G>T	p.Gly221Ter	chr7-100633294-C-A							NM_003227.4(TFR2)	Hereditary hemochromatosis|Hemochromatosis type 3	P/LP
TFR2	c.651del	p.Lys219fs	chr7-100633303-CG-C							NM_003227.4(TFR2)	Hemochromatosis type 3	LP
TFR2	c.614+1G>C	.	chr7-100633415-C-G							NM_003227.4(TFR2)	Hereditary hemochromatosis	LP
TFR2	c.591C>G	p.Tyr197Ter	chr7-100633439-G-C							NM_003227.4(TFR2)	Hemochromatosis type 3	LP
TFR2	c.529C>T	p.Gln177Ter	chr7-100633501-G-A							NM_003227.4(TFR2)	Hereditary hemochromatosis	P
TFR2	c.1629del	p.Gln544fs	chr7-100627796-GC-G	1	981074	1.01929e-06	1.0897e-06	NFE	1.06907	NM_003227.4(TFR2)	Hereditary hemochromatosis	P
TFR2	c.484del	p.Leu162fs	chr7-100633545-AG-A							NM_003227.4(TFR2)	Hereditary hemochromatosis	P
TFR2	c.1470del	p.Glu491fs	chr7-100628226-CT-C	1	980462	1.01993e-06	5.17277e-05	SA	50.717	NM_003227.4(TFR2)	Hereditary hemochromatosis|Hemochromatosis type 3	P/LP
TFR2	c.458_473+6del	.	chr7-100640679-TCCCTACCTGATGGTGTCCTCCA-T							NM_003227.4(TFR2)	Hereditary hemochromatosis	LP
TFR2	c.443dup	p.Glu150fs	chr7-100640715-C-CA							NM_003227.4(TFR2)	Hemochromatosis type 3	LP
TFR2	c.1132dup	p.Gln378fs	chr7-100631026-T-TG	1	981046	1.01932e-06	1.08973e-06	NFE	1.06907	NM_003227.4(TFR2)	Hereditary hemochromatosis	P
TFR2	c.849+2T>C	.	chr7-100632999-A-G	1	980970	1.0194e-06	1.08981e-06	NFE	1.06907	NM_003227.4(TFR2)	Hereditary hemochromatosis	LP
TFR2	c.401_402dup	p.Leu135fs	chr7-100640756-G-GTC							NM_003227.4(TFR2)	Hereditary hemochromatosis	P
TFR2	c.727-2A>G	.	chr7-100633125-T-C	1	980882	1.01949e-06	1.08991e-06	NFE	1.06907	NM_003227.4(TFR2)	Hereditary hemochromatosis	LP
TFR2	c.410G>A	p.Trp137Ter	chr7-100640749-C-T	1	981088	1.01928e-06	1.08968e-06	NFE	1.06907	NM_003227.4(TFR2)	Hemochromatosis type 3	LP
TFR2	c.287-2A>T	.	chr7-100640874-T-A							NM_003227.4(TFR2)	Hereditary hemochromatosis	LP
TFR2	c.287-2A>G	.	chr7-100640874-T-C							NM_003227.4(TFR2)	Hemochromatosis type 3	LP
TFR2	c.318del	p.Ser107fs	chr7-100640840-AC-A	1	981090	1.01927e-06	1.08968e-06	NFE	1.06907	NM_003227.4(TFR2)	Hereditary hemochromatosis	P
TFR2	c.286+1G>T	.	chr7-100640975-C-A							NM_003227.4(TFR2)	Hereditary hemochromatosis	LP
TFR2	c.253del	p.Leu85fs	chr7-100641008-AG-A							NM_003227.4(TFR2)	Hereditary hemochromatosis	P
TFR2	c.252C>A	p.Tyr84Ter	chr7-100641010-G-T							NM_003227.4(TFR2)	Hereditary hemochromatosis	P
TFR2	c.219del	p.Trp74fs	chr7-100641042-AG-A							NM_003227.4(TFR2)	Hemochromatosis type 3	LP
TFR2	c.183_211del	p.Leu62fs	chr7-100641050-AGGTTTGGCTGCCTGGGTCTAGAGCCCAGG-A							NM_003227.4(TFR2)	Hereditary hemochromatosis	P
TFR2	c.193del	p.Arg65fs	chr7-100641068-CT-C							NM_003227.4(TFR2)	Hemochromatosis type 3	LP
TFR2	c.192del	p.Arg65fs	chr7-100641069-TA-T							NM_003227.4(TFR2)	Hereditary hemochromatosis	P
TFR2	c.124del	p.Glu42fs	chr7-100641137-TC-T							NM_003227.4(TFR2)	Hereditary hemochromatosis	P
TFR2	c.88dup	p.Arg30fs	chr7-100641173-C-CG							NM_003227.4(TFR2)	Hemochromatosis type 3|Hereditary hemochromatosis	P
TFR2	c.73del	p.Arg25fs	chr7-100641188-CG-C							NM_003227.4(TFR2)	Hereditary hemochromatosis	P
TFR2	c.66_67del	p.Tyr23fs	chr7-100641194-TAG-T							NM_003227.4(TFR2)	Hemochromatosis type 3	LP
TFR2	c.63_66del	p.Val22fs	chr7-100641195-AGACG-A							NM_003227.4(TFR2)	Hereditary hemochromatosis	P
TFR2	c.63del	p.Val22fs	chr7-100641198-CG-C							NM_003227.4(TFR2)	Hereditary hemochromatosis	P
TFR2	c.58C>T	p.Gln20Ter	chr7-100641204-G-A							NM_003227.4(TFR2)	Hereditary hemochromatosis|Hemochromatosis type 3	P/LP
TFR2	c.37C>T	p.Gln13Ter	chr7-100641225-G-A							NM_003227.4(TFR2)	Hemochromatosis type 3	LP
TFR2	c.286+2T>C	.	chr7-100640974-A-G	1	981036	1.01933e-06	5.41829e-05	Afr	53.1554	NM_003227.4(TFR2)	Hereditary hemochromatosis	LP
TFR2	c.34-2A>G	.	chr7-100641230-T-C							NM_003227.4(TFR2)	Hemochromatosis type 3	LP
TFR2	c.34-2A>C	.	chr7-100641230-T-G							NM_003227.4(TFR2)	Hemochromatosis type 3	LP
TFR2	c.33+1del	.	chr7-100641475-AC-A							NM_003227.4(TFR2)	Hereditary hemochromatosis|Hemochromatosis type 3	P/LP
TFR2	c.18dup	p.Leu7fs	chr7-100641491-G-GA							NM_003227.4(TFR2)	Hereditary hemochromatosis	P
TFR2	c.34C>T	p.Gln12Ter	chr7-100641228-G-A	1	981044	1.01932e-06	1.08973e-06	NFE	1.06907	NM_003227.4(TFR2)	Hereditary hemochromatosis|Hemochromatosis type 3	P/LP
TFR2	c.10dup	p.Leu4fs	chr7-100641499-A-AG	1	980994	1.01937e-06	5.16903e-05	SA	50.7078	NM_003227.4(TFR2)	Hemochromatosis type 3	LP
