# Supplementary material for: The landscape of hereditary haemochromatosis risk and diagnosis across the British Isles and Ireland
Source: Nat Commun. 2026 Feb 3;17:716. doi: 10.1038/s41467-025-65511-7 (PMC12868708; doi:10.1038/s41467-025-65511-7)
Supplement: Supplementary file 4 — Supplementary Data 3 [file 41467_2025_65511_MOESM4_ESM.xlsx]

## Sheet: Sheet1
Nation	Region	N	MAC_C282Y	MAC_H63D	q2_C282Y	one in	2q1q2_comp	one in	combined_risk	one in
Ireland	Northwest	1725	468	544	0.0184015	54.3434	0.0427796	23.3756	0.0124438	80.3611
Ireland	West	758	193	203	0.0162075	61.6998	0.0340945	29.3302	0.0107809	92.7564
Scotland	Hebrides	564	143	143	0.0160714	62.2223	0.0321428	31.1112	0.0106071	94.2762
Ireland	South	1444	338	457	0.0136974	73.0064	0.0370398	26.998	0.00952255	105.014
Ireland	East	1024	211	324	0.0106146	94.2096	0.0325985	30.6763	0.00757412	132.029
Scotland	Southwest	18172	3493	5540	0.00923702	108.26	0.0293004	34.1293	0.00663775	150.654
Scotland	Northeast	1363	254	479	0.00868192	115.182	0.0327452	30.5388	0.00649913	153.867
Ireland	Scot-N.Ire	1239	223	356	0.00809855	123.479	0.0258572	38.6739	0.00582805	171.584
Scotland	Northern	889	154	311	0.00750202	133.298	0.0303003	33.0029	0.00571615	174.943
Scotland	Southeast	9630	1697	2972	0.00776338	128.81	0.0271924	36.7749	0.00570712	175.22
Scotland	Central	3412	591	1085	0.00750062	133.322	0.0275403	36.3104	0.00557736	179.296
England	Merseyside	24123	4164	7215	0.00744901	134.246	0.0258139	38.7387	0.00546215	183.078
England	Manchester	29165	4961	8711	0.0072336	138.244	0.0254029	39.3656	0.00532096	187.936
England	North	48732	8114	15309	0.00693077	144.284	0.0261531	38.2364	0.00518889	192.72
Wales	South	16693	2682	5114	0.0064534	154.957	0.0246105	40.633	0.00484443	206.423
England	Northwest	12054	1940	3594	0.00647562	154.425	0.0239932	41.6785	0.004826	207.211
Scotland	Western	451	72	138	0.00637165	156.945	0.0244247	40.9422	0.00478936	208.796
England	Yorkshire	55251	8711	16695	0.00621435	160.918	0.0238201	41.9813	0.00467104	214.085
Wales	North	2323	365	687	0.00617202	162.022	0.0232339	43.0406	0.00461802	216.543
England	Cornwall	1000	152	310	0.005776	173.13	0.02356	42.4448	0.00441256	226.626
England	Birmingham	18398	2757	5526	0.005614	178.126	0.0225049	44.4348	0.00426908	234.242
England	W-Midlands	18615	2771	5557	0.00553971	180.515	0.0222188	45.0069	0.00421318	237.351
England	E-Midlands	29563	4195	8882	0.00503393	198.652	0.0213165	46.912	0.00388482	257.412
Scotland	Orkney	513	71	178	0.00478875	208.823	0.0240112	41.6473	0.00388226	257.582
England	London	37475	5221	11249	0.00485248	206.08	0.02091	47.824	0.00376289	265.753
England	Southeast	28571	3917	8549	0.0046989	212.816	0.0205111	48.7542	0.00365694	273.453
England	East	10337	1415	3057	0.00468451	213.47	0.020241	49.4046	0.00363538	275.075
England	Southwest	27462	3723	7986	0.00459475	217.64	0.0197119	50.7308	0.00355865	281.005
Scotland	Shetland	492	56	144	0.00323881	308.755	0.0166568	60.0357	0.00264657	377.847
		401438	63052	121315
