# Supplementary material for: The landscape of hereditary haemochromatosis risk and diagnosis across the British Isles and Ireland
Source: Nat Commun. 2026 Feb 3;17:716. doi: 10.1038/s41467-025-65511-7 (PMC12868708; doi:10.1038/s41467-025-65511-7)
Supplement: Supplementary file 5 — Supplementary Data 4 [file 41467_2025_65511_MOESM5_ESM.xlsx]

## Sheet: Sheet1
Decile	% prevalence E83.1
1	0.161346	most deprived
2	0.154432
3	0.157795
4	0.159232
5	0.167166
6	0.166815
7	0.166227
8	0.173131
9	0.172081
10	0.170569	least deprived
All	0.165282
