# Supplementary material for: The landscape of hereditary haemochromatosis risk and diagnosis across the British Isles and Ireland
Source: Nat Commun. 2026 Feb 3;17:716. doi: 10.1038/s41467-025-65511-7 (PMC12868708; doi:10.1038/s41467-025-65511-7)
Supplement: Supplementary file 6 — Supplementary Data 5 [file 41467_2025_65511_MOESM6_ESM.xlsx]

## Sheet: Sheet1
Integrated Care Board	White British	White Irish	Grand Total	% Irish	E83.1 White British	% prev White British	one in
Cheshire and Merseyside	1924680	9040	2784915	0.324606	6635	0.344733	290.08
North Central London	315655	13600	1835810	0.740817	695	0.220177	454.18
North West London	376125	21320	2901685	0.734746	820	0.218013	458.689
Greater Manchester	1730190	15645	3298405	0.47432	3700	0.213849	467.619
Dorset	524770	1725	832765	0.207141	1090	0.20771	481.44
Derby and Derbyshire	727710	2315	1140915	0.202907	1460	0.200629	498.432
Lancashire and South Cumbria	1167890	4020	1866695	0.215354	2190	0.187518	533.283
North East London	435125	10595	2468235	0.429254	815	0.187302	533.896
West Yorkshire	1423980	6090	2701435	0.225436	2665	0.187152	534.326
South East London	576170	15690	2123270	0.738955	1065	0.184841	541.005
South West London	481720	10775	1774435	0.607236	875	0.181641	550.537
Northamptonshire	469175	3390	848630	0.399467	830	0.176906	565.271
Bedfordshire, Luton and Milton Keynes	471130	5765	1145285	0.503368	820	0.17405	574.549
Hertfordshire and West Essex	811110	10560	1662775	0.635083	1410	0.173836	575.255
Coventry and Warwickshire	571910	4260	1118290	0.380939	975	0.170481	586.574
Surrey Heartlands	584365	5285	1147570	0.460538	975	0.166848	599.349
Staffordshire and Stoke-on-trent	784765	2490	1205665	0.206525	1300	0.165655	603.665
North East and North Cumbria	2277515	4755	3228510	0.147282	3645	0.160043	624.833
Cornwall and The Isles Of Scilly	478210	1530	606040	0.252459	760	0.158926	629.224
South Yorkshire	984105	2690	1527410	0.176115	1540	0.156487	639.029
Shropshire, Telford and Wrekin	364130	1345	536360	0.250764	565	0.155164	644.478
Frimley	343690	3215	851485	0.377576	530	0.154209	648.472
Herefordshire and Worcestershire	539100	2335	832670	0.280423	825	0.153033	653.455
Humber and North Yorkshire	1161120	2685	1813415	0.148063	1765	0.152008	657.858
Lincolnshire	537125	1295	823950	0.15717	805	0.149872	667.236
Birmingham and Solihull	522645	6845	1633865	0.418945	775	0.148284	674.381
Nottingham and Nottinghamshire	675565	2580	1282960	0.201097	985	0.145804	685.853
Buckinghamshire, Oxfordshire and Berkshire West	949280	8220	2012925	0.408361	1350	0.142213	703.17
Bristol, North Somerset and South Gloucestershire	566760	3690	1095430	0.336854	775	0.136742	731.303
Devon	948125	2550	1298120	0.196438	1280	0.135003	740.723
Sussex	997895	6390	1858155	0.34389	1300	0.130274	767.612
Cambridgeshire and Peterborough	508695	3525	1044055	0.337626	650	0.127778	782.608
Suffolk and North East Essex	666245	2920	1077470	0.271005	840	0.12608	793.149
Hampshire and Isle Of Wight	1130035	4060	1971090	0.205977	1395	0.123448	810.061
Bath and North East Somerset, Swindon and Wiltshire	621925	2540	1012835	0.250781	680	0.109338	914.596
Black Country	622335	2405	1340520	0.179408	680	0.109266	915.199
Mid and South Essex	765010	4040	1292485	0.312576	820	0.107188	932.939
Leicester, Leicestershire and Rutland	599565	3085	1233010	0.250201	635	0.10591	944.197
Kent and Medway	1171645	5095	2034820	0.250391	1170	0.0998596	1001.41
Norfolk and Waveney	771325	2170	1100030	0.197267	760	0.0985317	1014.9
Somerset	354560	1020	608370	0.167661	315	0.0888425	1125.59
Gloucestershire	443245	1730	695815	0.248629	390	0.0879875	1136.53
ALL	32376315	225280	63668575	0.353832	53560	0.16543	604.487
