# Supplementary material for: The landscape of hereditary haemochromatosis risk and diagnosis across the British Isles and Ireland
Source: Nat Commun. 2026 Feb 3;17:716. doi: 10.1038/s41467-025-65511-7 (PMC12868708; doi:10.1038/s41467-025-65511-7)
Supplement: Supplementary file 7 — Supplementary Data 6 [file 41467_2025_65511_MOESM7_ESM.xlsx]

## Sheet: Sheet1
NHS Trust	White British	White Irish	Grand Total	% Irish	E83.1 White British	% prev White British	one in	Region
LIVERPOOL HEART AND CHEST HOSPITAL NHS FOUNDATION TRUST	128365	940	182935	0.513844	725	0.00564796	177.055	Merseyside
LIVERPOOL WOMEN'S NHS FOUNDATION TRUST	74820	1050	169315	0.620146	405	0.00541299	184.741	Merseyside
LIVERPOOL UNIVERSITY HOSPITALS NHS FOUNDATION TRUST	89075	720	174410	0.41282	450	0.00505192	197.944	Merseyside
WIRRAL UNIVERSITY TEACHING HOSPITAL NHS FOUNDATION TRUST	153110	590	203465	0.289976	730	0.00476781	209.74	Merseyside
ALDER HEY CHILDREN'S NHS FOUNDATION TRUST	62985	315	83220	0.378515	270	0.00428673	233.278	Merseyside
THE WALTON CENTRE NHS FOUNDATION TRUST	320625	1290	436430	0.29558	1240	0.00386745	258.569	Merseyside
WARRINGTON AND HALTON TEACHING HOSPITALS NHS FOUNDATION TRUST	274005	815	379460	0.214779	985	0.00359482	278.178	Merseyside
UNIVERSITY COLLEGE LONDON HOSPITALS NHS FOUNDATION TRUST	15790	660	110570	0.596907	55	0.00348322	287.091	London
THE CLATTERBRIDGE CANCER CENTRE NHS FOUNDATION TRUST	84520	285	111085	0.25656	290	0.00343114	291.448	Merseyside
NORTHERN CARE ALLIANCE NHS FOUNDATION TRUST	243955	2815	424270	0.663493	730	0.00299236	334.185	Manchester
LONDON NORTH WEST UNIVERSITY HEALTHCARE NHS TRUST	85345	8620	892740	0.965567	245	0.0028707	348.347	London
THE CHRISTIE NHS FOUNDATION TRUST	225985	4340	452430	0.959264	625	0.00276567	361.576	Manchester
GUY'S AND ST THOMAS' NHS FOUNDATION TRUST	28940	1320	208305	0.633686	80	0.00276434	361.75	London
DORSET COUNTY HOSPITAL NHS FOUNDATION TRUST	171555	495	281235	0.176009	470	0.00273965	365.011	Dorset
NORTH CUMBRIA INTEGRATED CARE NHS FOUNDATION TRUST	215060	315	306125	0.102899	555	0.00258068	387.495	Cumbria
BARNSLEY HOSPITAL NHS FOUNDATION TRUST	238255	585	316375	0.184907	605	0.0025393	393.81	Yorkshire
WRIGHTINGTON, WIGAN AND LEIGH NHS FOUNDATION TRUST	325060	960	446410	0.215049	815	0.00250723	398.847	Lancashire
ROYAL FREE LONDON NHS FOUNDATION TRUST	54180	3260	369110	0.883206	135	0.00249169	401.333	London
THE ROYAL MARSDEN NHS FOUNDATION TRUST	16215	495	106200	0.466102	40	0.00246685	405.375	London
MERSEY AND WEST LANCASHIRE TEACHING HOSPITALS NHS TRUST	223085	1170	284125	0.411791	530	0.00237578	420.915	Merseyside
HARROGATE AND DISTRICT NHS FOUNDATION TRUST	147910	595	214250	0.277713	350	0.0023663	422.6	Yorkshire
GREAT ORMOND STREET HOSPITAL FOR CHILDREN NHS FOUNDATION TRUST	13010	565	102665	0.550334	30	0.00230592	433.667	London
LANCASHIRE TEACHING HOSPITALS NHS FOUNDATION TRUST	247080	1065	407865	0.261116	560	0.00226647	441.214	Lancashire
UNIVERSITY HOSPITALS OF DERBY AND BURTON NHS FOUNDATION TRUST	378625	1755	692390	0.25347	845	0.00223176	448.077
IMPERIAL COLLEGE HEALTHCARE NHS TRUST	52045	3120	437880	0.712524	115	0.00220963	452.565
EPSOM AND ST HELIER UNIVERSITY HOSPITALS NHS TRUST	179175	2530	424780	0.595602	390	0.00217664	459.423
WHITTINGTON HEALTH NHS TRUST	92090	3890	438470	0.887176	200	0.00217179	460.45
BARTS HEALTH NHS TRUST	67760	2100	567095	0.370308	145	0.00213991	467.31
AIREDALE NHS FOUNDATION TRUST	146850	620	252465	0.245579	310	0.002111	473.71
KINGSTON AND RICHMOND NHS FOUNDATION TRUST	237890	4235	746775	0.567105	495	0.00208079	480.586
MID CHESHIRE HOSPITALS NHS FOUNDATION TRUST	222670	630	321355	0.196045	460	0.00206584	484.065
EAST LANCASHIRE HOSPITALS NHS TRUST	297950	955	528770	0.180608	615	0.0020641	484.472
CHESTERFIELD ROYAL HOSPITAL NHS FOUNDATION TRUST	201095	385	266075	0.144696	415	0.0020637	484.566
MOORFIELDS EYE HOSPITAL NHS FOUNDATION TRUST	36690	1455	204185	0.712589	75	0.00204415	489.2
NORTH MIDDLESEX UNIVERSITY HOSPITAL NHS TRUST	199430	6970	962585	0.724092	400	0.00200572	498.575
BRADFORD TEACHING HOSPITALS NHS FOUNDATION TRUST	299605	1325	682395	0.194169	595	0.00198595	503.538
BEDFORDSHIRE HOSPITALS NHS FOUNDATION TRUST	196880	3945	536520	0.735294	390	0.0019809	504.821
CALDERDALE AND HUDDERSFIELD NHS FOUNDATION TRUST	283070	1180	480195	0.245734	555	0.00196065	510.036
LEWISHAM AND GREENWICH NHS TRUST	290350	6210	980815	0.633147	565	0.00194593	513.894
NORTHAMPTON GENERAL HOSPITAL NHS TRUST	236680	2095	467880	0.447764	460	0.00194355	514.522
ROYAL BERKSHIRE NHS FOUNDATION TRUST	258245	1795	568210	0.315904	500	0.00193615	516.49
MANCHESTER UNIVERSITY NHS FOUNDATION TRUST	188920	3250	614580	0.528816	365	0.00193203	517.589
YORK AND SCARBOROUGH TEACHING HOSPITALS NHS FOUNDATION TRUST	257510	860	469020	0.183361	490	0.00190284	525.531
MID YORKSHIRE TEACHING NHS TRUST	315365	725	521165	0.139111	600	0.00190256	525.608
ASHFORD AND ST PETER'S HOSPITALS NHS FOUNDATION TRUST	195135	1920	427980	0.448619	370	0.00189612	527.392
TAMESIDE AND GLOSSOP INTEGRATED CARE NHS FOUNDATION TRUST	386670	1995	698270	0.285706	720	0.00186205	537.042
BARKING, HAVERING AND REDBRIDGE UNIVERSITY HOSPITALS NHS TRUST	317745	3380	1087120	0.310913	590	0.00185683	538.551
KING'S COLLEGE HOSPITAL NHS FOUNDATION TRUST	92090	5010	472980	1.05924	170	0.00184602	541.706
CHELSEA AND WESTMINSTER HOSPITAL NHS FOUNDATION TRUST	119405	4030	581330	0.693238	220	0.00184247	542.75
ROYAL NATIONAL ORTHOPAEDIC HOSPITAL NHS TRUST	97955	2240	337050	0.66459	180	0.00183758	544.194
BOLTON NHS FOUNDATION TRUST	326720	1680	595280	0.28222	595	0.00182113	549.109
EAST AND NORTH HERTFORDSHIRE NHS TRUST	242260	2465	427900	0.576069	435	0.00179559	556.92
SHERWOOD FOREST HOSPITALS NHS FOUNDATION TRUST	299370	725	434215	0.166968	525	0.00175368	570.229
UNIVERSITY HOSPITALS COVENTRY AND WARWICKSHIRE NHS TRUST	259885	2665	602345	0.442437	445	0.0017123	584.011
ROYAL DEVON UNIVERSITY HEALTHCARE NHS FOUNDATION TRUST	400065	1085	556435	0.194991	680	0.00169972	588.331
THE PRINCESS ALEXANDRA HOSPITAL NHS TRUST	255165	2035	480405	0.423601	430	0.00168518	593.407
THE ROBERT JONES AND AGNES HUNT ORTHOPAEDIC HOSPITAL NHS FOUNDATION TRUST	32830	105	48695	0.215628	55	0.0016753	596.909
ST GEORGE'S UNIVERSITY HOSPITALS NHS FOUNDATION TRUST	90230	3025	418145	0.723433	150	0.00166242	601.533
ROYAL CORNWALL HOSPITALS NHS TRUST	369950	1250	465510	0.268523	615	0.00166239	601.545
UNIVERSITY HOSPITALS DORSET NHS FOUNDATION TRUST	385680	1300	616360	0.210916	640	0.00165941	602.625
LEEDS TEACHING HOSPITALS NHS TRUST	365125	2215	768415	0.288256	600	0.00164327	608.542
UNITED LINCOLNSHIRE TEACHING HOSPITALS NHS TRUST	300870	840	459435	0.182833	490	0.00162861	614.02
KETTERING GENERAL HOSPITAL NHS FOUNDATION TRUST	262200	1450	421265	0.344201	425	0.0016209	616.941
WALSALL HEALTHCARE NHS TRUST	308865	1325	601910	0.220133	495	0.00160264	623.97
EAST CHESHIRE NHS TRUST	131160	420	195050	0.215329	210	0.0016011	624.571
SOUTH TYNESIDE AND SUNDERLAND NHS FOUNDATION TRUST	289845	655	384825	0.170207	460	0.00158706	630.098
GATESHEAD HEALTH NHS FOUNDATION TRUST	369505	865	519350	0.166554	585	0.0015832	631.632
GEORGE ELIOT HOSPITAL NHS TRUST	241270	895	373025	0.23993	380	0.001575	634.921
WYE VALLEY NHS TRUST	140055	370	242315	0.152694	220	0.00157081	636.614
ISLE OF WIGHT NHS TRUST	140115	415	189370	0.219148	220	0.00157014	636.886
THE NEWCASTLE UPON TYNE HOSPITALS NHS FOUNDATION TRUST	378960	1230	599005	0.205341	590	0.00155689	642.305
WEST HERTFORDSHIRE TEACHING HOSPITALS NHS TRUST	195995	4190	469630	0.892192	305	0.00155616	642.607
UNIVERSITY HOSPITALS OF NORTH MIDLANDS NHS TRUST	437250	1170	648830	0.180325	680	0.00155517	643.015
THE SHREWSBURY AND TELFORD HOSPITAL NHS TRUST	231920	850	342125	0.248447	360	0.00155226	644.222
SOUTH WARWICKSHIRE UNIVERSITY NHS FOUNDATION TRUST	226250	1355	394070	0.343848	350	0.00154696	646.429
CROYDON HEALTH SERVICES NHS TRUST	161920	3755	622475	0.603237	250	0.00154397	647.68
HOMERTON HEALTHCARE NHS FOUNDATION TRUST	114010	4755	893310	0.53229	175	0.00153495	651.486
BIRMINGHAM WOMEN'S AND CHILDREN'S NHS FOUNDATION TRUST	252385	3130	896985	0.348947	385	0.00152545	655.545
UNIVERSITY HOSPITALS OF MORECAMBE BAY NHS FOUNDATION TRUST	178105	570	270720	0.21055	270	0.00151596	659.648
SOUTH TEES HOSPITALS NHS FOUNDATION TRUST	378170	560	573095	0.097715	570	0.00150726	663.456
SHEFFIELD CHILDREN'S NHS FOUNDATION TRUST	213110	960	389245	0.246631	320	0.00150157	665.969
WORCESTERSHIRE ACUTE HOSPITALS NHS TRUST	243540	1335	366980	0.36378	365	0.00149873	667.233
QUEEN VICTORIA HOSPITAL NHS FOUNDATION TRUST	234705	1530	408580	0.374468	350	0.00149123	670.586
THE ROYAL WOLVERHAMPTON NHS TRUST	312475	1200	594755	0.201764	465	0.00148812	671.989
THE ROYAL ORTHOPAEDIC HOSPITAL NHS FOUNDATION TRUST	299110	2600	514835	0.505016	445	0.00148775	672.157
MILTON KEYNES UNIVERSITY HOSPITAL NHS FOUNDATION TRUST	296735	2205	667450	0.330362	440	0.0014828	674.398
SALISBURY NHS FOUNDATION TRUST	165380	530	240490	0.220383	245	0.00148144	675.02
NORTHERN LINCOLNSHIRE AND GOOLE NHS FOUNDATION TRUST	197660	280	269170	0.104023	290	0.00146717	681.586
NOTTINGHAM UNIVERSITY HOSPITALS NHS TRUST	447145	2005	972880	0.206089	655	0.00146485	682.664
UNIVERSITY HOSPITALS SUSSEX NHS FOUNDATION TRUST	470185	3505	869500	0.403105	685	0.00145687	686.401
BLACKPOOL TEACHING HOSPITALS NHS FOUNDATION TRUST	344695	1150	499510	0.230226	500	0.00145056	689.39
FRIMLEY HEALTH NHS FOUNDATION TRUST	224460	1690	460235	0.367204	325	0.00144792	690.646
DONCASTER AND BASSETLAW TEACHING HOSPITALS NHS FOUNDATION TRUST	342125	705	489815	0.143932	495	0.00144684	691.162
UNIVERSITY HOSPITALS BRISTOL AND WESTON NHS FOUNDATION TRUST	374505	2335	700935	0.333126	540	0.0014419	693.528
THE HILLINGDON HOSPITALS NHS FOUNDATION TRUST	143745	4005	870470	0.460096	205	0.00142614	701.195
CAMBRIDGE UNIVERSITY HOSPITALS NHS FOUNDATION TRUST, ROYAL PAPWORTH HOSPITAL NHS FOUNDATION TRUST	334450	2810	667725	0.420832	475	0.00142024	704.105
WEST SUFFOLK NHS FOUNDATION TRUST	193940	585	298960	0.195678	275	0.00141796	705.236
STOCKPORT NHS FOUNDATION TRUST	206130	1230	308575	0.398606	290	0.00140688	710.793
HAMPSHIRE HOSPITALS NHS FOUNDATION TRUST	245585	1025	413570	0.247842	340	0.00138445	722.309
SHEFFIELD TEACHING HOSPITALS NHS FOUNDATION TRUST	108350	310	201780	0.153633	150	0.0013844	722.333
MAIDSTONE AND TUNBRIDGE WELLS NHS TRUST	227545	965	389775	0.247579	315	0.00138434	722.365
NORTHUMBRIA HEALTHCARE NHS FOUNDATION TRUST	287805	605	374695	0.161465	390	0.00135508	737.962
BUCKINGHAMSHIRE HEALTHCARE NHS TRUST	247235	2995	519545	0.576466	335	0.00135499	738.015
NORTH TEES AND HARTLEPOOL NHS FOUNDATION TRUST	152335	205	193760	0.105801	205	0.00134572	743.098
COUNTY DURHAM AND DARLINGTON NHS FOUNDATION TRUST	271460	435	365730	0.11894	365	0.00134458	743.726
COUNTESS OF CHESTER HOSPITAL NHS FOUNDATION TRUST	135915	565	201710	0.280105	180	0.00132436	755.083
OXFORD UNIVERSITY HOSPITALS NHS FOUNDATION TRUST	305360	2620	673990	0.38873	395	0.00129356	773.063
SANDWELL AND WEST BIRMINGHAM HOSPITALS NHS TRUST	52440	840	341015	0.246323	65	0.00123951	806.769
ROYAL SURREY COUNTY HOSPITAL NHS FOUNDATION TRUST	198370	1480	357550	0.413928	245	0.00123507	809.673
NORTH BRISTOL NHS TRUST	252600	1545	485535	0.318206	310	0.00122724	814.839
SURREY AND SUSSEX HEALTHCARE NHS TRUST	199720	1545	405225	0.38127	245	0.00122672	815.184
Unknown	32650	695	118895	0.584549	40	0.00122511	816.25
NORTH WEST ANGLIA NHS FOUNDATION TRUST	318190	1325	599030	0.221191	380	0.00119426	837.342
PORTSMOUTH HOSPITALS UNIVERSITY NATIONAL HEALTH SERVICE TRUST	393110	1205	741745	0.162455	465	0.00118288	845.398
THE ROTHERHAM NHS FOUNDATION TRUST	299040	510	427575	0.119277	340	0.00113697	879.529
DARTFORD AND GRAVESHAM NHS TRUST	308600	2045	664785	0.307618	350	0.00113415	881.714
EAST SUFFOLK AND NORTH ESSEX NHS FOUNDATION TRUST	539410	2665	889885	0.299477	600	0.00111233	899.017
UNIVERSITY HOSPITALS PLYMOUTH NHS TRUST	392985	1015	532350	0.190664	435	0.00110691	903.414
TORBAY AND SOUTH DEVON NHS FOUNDATION TRUST	231675	655	306275	0.21386	255	0.00110068	908.529
EAST SUSSEX HEALTHCARE NHS TRUST	242050	1125	451620	0.249103	265	0.00109482	913.396
NORFOLK AND NORWICH UNIVERSITY HOSPITALS NHS FOUNDATION TRUST	421530	1235	609655	0.202574	455	0.0010794	926.44
JAMES PAGET UNIVERSITY HOSPITALS NHS FOUNDATION TRUST	209205	585	295350	0.19807	225	0.0010755	929.8
GREAT WESTERN HOSPITALS NHS FOUNDATION TRUST	279630	1265	467270	0.270721	295	0.00105497	947.898
MID AND SOUTH ESSEX NHS FOUNDATION TRUST	497810	2330	793725	0.293553	515	0.00103453	966.621
HULL UNIVERSITY TEACHING HOSPITALS NHS TRUST	467685	810	728640	0.111166	480	0.00102633	974.344
ROYAL UNITED HOSPITALS BATH NHS FOUNDATION TRUST	337230	1400	563420	0.248482	335	0.000993387	1006.66
UNIVERSITY HOSPITAL SOUTHAMPTON NHS FOUNDATION TRUST	390440	1575	702060	0.22434	380	0.000973261	1027.47
SOMERSET NHS FOUNDATION TRUST	277445	780	458680	0.170053	270	0.000973166	1027.57	Somerset
UNIVERSITY HOSPITALS BIRMINGHAM NHS FOUNDATION TRUST	62255	1045	188240	0.555142	60	0.000963778	1037.58	Birmingham
THE DUDLEY GROUP NHS FOUNDATION TRUST	363030	935	572330	0.163367	335	0.000922789	1083.67	Worcestershire
EAST KENT HOSPITALS UNIVERSITY NHS FOUNDATION TRUST	435865	1815	713115	0.254517	400	0.000917715	1089.66	Kent
UNIVERSITY HOSPITALS OF LEICESTER NHS TRUST	438165	2360	991850	0.237939	400	0.000912898	1095.41	Leicestershire
GLOUCESTERSHIRE HOSPITALS NHS FOUNDATION TRUST	371460	1500	589085	0.254632	325	0.000874926	1142.95	Gloucestershire
THE QUEEN ELIZABETH HOSPITAL, KING'S LYNN, NHS FOUNDATION TRUST	252245	565	381455	0.148117	215	0.000852346	1173.23	Norfolk
MEDWAY NHS FOUNDATION TRUST	236580	875	421960	0.207366	120	0.000507228	1971.5	Kent
All	32380055	225320	63664825	0.353916	53575	0.00165457	604.387
